# Supplementary material for: The crosstalk between microbial sensors ELMO1 and NOD2 shape intestinal immune responses
Source: Virulence. 2023 Feb 19;14(1):2171690. doi: 10.1080/21505594.2023.2171690 (PMC9980453; doi:10.1080/21505594.2023.2171690)
Supplement: Supplemental Material [file KVIR_A_2171690_SM7060.zip]

Archive with 6 entries (5 files):
- supplementary/
- supplementary/FigS2C new.jpg
- supplementary/Picture S5.jpg
- supplementary/PictureS1.jpg
- supplementary/Pictures3.jpg
- supplementary/PictureS4.jpg
